# Supplementary material for: Tuberculosis in the wild boar: Frequentist and Bayesian estimations of diagnostic test parameters when Mycobacterium bovis is present in wild boars but at low prevalence
Source: PLoS One. 2019 Sep 24;14(9):e0222661. doi: 10.1371/journal.pone.0222661 (PMC6759143; doi:10.1371/journal.pone.0222661)
Supplement: S1 Table — (XLSX) [file pone.0222661.s001.xlsx]

## Sheet: S1 Table
Targeted genes or sequences	Primer-Probe name	Sequence 5' – 3'
IS6110	TR IS6110 F	GGT AGC AGA CCT CAC CTA TGT GT
	TR IS6110 R	AGG CGT CGG TGA CAA AGG
	TR IS6110 P	(FAM)-CAC GTA GGC GAA CCC-(MGB-NFQ)
IS1081	TR IS1081 F	CCG CCA CCG TGA TTT CGA
	TR IS1081 R	GCC AGT CCG GGA AAT AGC T
	TR IS1081 P	(FAM)-CCG CAA CCA TCG ACG TC-(MGB-NFQ)
IS1245	TR IS1245 F	GCC GCC GAA ACG ATC TAC
	TR IS1245 R	TGA CCC GGT GCG CAG CTT
	TR IS1245 P	(FAM)-TCG CGT CCG CGC ACG CTG TCC A-(BHQ1)
Hsp65	F MSP	GCC AAG GAG GTC GAG ACC AA
	R MSP	CTC CTC GAC GGT GAT GAC
	P MSP	(FAM)-ACC TTG TCC ATC GCC TCG GCG AT-(BHQ1)
