# Supplementary material for: Tuberculosis in the wild boar: Frequentist and Bayesian estimations of diagnostic test parameters when Mycobacterium bovis is present in wild boars but at low prevalence
Source: PLoS One. 2019 Sep 24;14(9):e0222661. doi: 10.1371/journal.pone.0222661 (PMC6759143; doi:10.1371/journal.pone.0222661)
Supplement: S2 Table — (XLSX) [file pone.0222661.s002.xlsx]

## Sheet: S2 Table
Wild boar number	Sampling area	IDEXX Mbovis Ab Test	INgezim TB Porcine	TB ELISA-VK cut-off 0.2	TB ELISA-VK cut-off 0.5	Culture M. bovis	PCR MTBC (*positive M. bovis)
15-502-1744	Corse	P	P	P	P	P	N
15-502-1679	Corse	P	P	P	P	N	N
15-502-1657	Corse	N	N	P	P	N	N
15-502-1667	Corse	N	N	P	N	N	N
15-502-1670	Corse	N	N	P	N	N	P
15-502-1739	Corse	N	N	P	N	N	N
15-502-1742	Corse	N	N	P	N	N	N
15-502-1773	Corse	N	P	N	N	N	N
15-1630-5649	Côte d'Or	P	P	P	P	P	P*
16-2204/6142	Côte d'Or	P	P	-	-	P	N
16-2204/6155	Côte d'Or	P	P	-	-	N	P*
15-1630-5637	Côte d'Or	P	P	P	P	N	-
15-1630-5667	Côte d'Or	P	P	P	P	N	-
15-1630-5673	Côte d'Or	P	P	P	P	N	-
16-2204/6152	Côte d'Or	P	N	-	-	N	N
16-2204/6185	Côte d'Or	P	N	-	-	N	N
16-2204/6191	Côte d'Or	P	P	-	-	N	N
15-1630-5655	Côte d'Or	P	P	P	P	N	-
16-2204/6189	Côte d'Or	P	P	-	-	-	P*
15-1630-5661	Côte d'Or	N	N	P	P	P	P*
16-2204/6181	Côte d'Or	N	N	-	-	N	P*
15-1630-5619	Côte d'Or	N	N	P	N	N	-
15-1630-5642	Côte d'Or	N	N	P	N	N	-
15-1630-5660	Côte d'Or	N	N	P	N	N	-
15-1630-5668	Côte d'Or	N	N	P	N	N	-
15-1630-5675	Côte d'Or	N	N	P	N	N	-
15-1630-5677	Côte d'Or	N	N	P	N	N	-
15-1630-5712	Côte d'Or	N	N	P	N	N	-
15-1630-5715	Côte d'Or	N	N	P	N	N	-
15-1630-5717	Côte d'Or	N	N	P	N	N	-
15-1630-5719	Côte d'Or	N	N	P	N	N	-
15-1630-5721	Côte d'Or	N	N	P	N	N	-
15-1630-5723	Côte d'Or	N	N	P	N	N	-
15-1057-3681	Dordogne	P	P	P	P	P	N
15-1057-3692	Dordogne	P	P	P	P	P	P*
15-1057-3664	Dordogne	P	P	P	P	P	P*
15-1057-3713	Dordogne	P	P	P	P	N	N
15-1057-3670	Dordogne	P	P	P	P	N	P
15-1057-3727	Dordogne	P	P	P	P	N	P
15-1057-3734	Dordogne	P	P	P	N	N	P
15-1057-3700	Dordogne	P	N	N	N	N	P
15-1057-3806	Dordogne	N	N	N	N	P	P*
15-1057-3658	Dordogne	N	N	P	N	N	N
15-1057-3674	Dordogne	N	N	P	N	N	N
15-1057-3708	Dordogne	N	P	N	N	N	N
15-1057-3675	Dordogne	N	N	P	N	N	N
15-1057-3677	Dordogne	N	N	P	N	N	N
15-1057-3678	Dordogne	N	N	P	N	N	N
15-1057-3725	Dordogne	N	N	P	N	N	N
15-1057-3728	Dordogne	N	N	P	N	N	N
15-1057-3731	Dordogne	N	N	P	N	N	N
15-1057-3740	Dordogne	N	N	P	N	N	N
15-1057-3763	Dordogne	N	N	P	N	N	N
15-1057-3773	Dordogne	N	N	P	N	N	N
15-1057-3791	Dordogne	N	N	P	N	N	N
15-1057-3719	Dordogne	N	N	N	N	N	P
15-1057-3795	Dordogne	N	N	P	N	N	P
15-1057-3667	Dordogne	N	N	P	N	N	N
15-1057-3799	Dordogne	N	N	P	N	N	N
15-1057-3802	Dordogne	N	N	P	N	N	N
15-1057-3803	Dordogne	N	N	P	N	N	N
15-1057-3804	Dordogne	N	N	P	P	N	N
15-1057-3814	Dordogne	N	N	P	N	N	N
15-1057-3705	Dordogne	N	N	N	N	N	P
15-1440-10900	Pyrénées-Atlantiques	P	P	P	N	N	P
15-1440-10902	Pyrénées-Atlantiques	P	P	N	N	N	N
15-1440-10885	Pyrénées-Atlantiques	N	N	P	N	N	N
