# Supplementary material for: Tuberculosis in the wild boar: Frequentist and Bayesian estimations of diagnostic test parameters when Mycobacterium bovis is present in wild boars but at low prevalence
Source: PLoS One. 2019 Sep 24;14(9):e0222661. doi: 10.1371/journal.pone.0222661 (PMC6759143; doi:10.1371/journal.pone.0222661)
Supplement: S1 Text — (TXT) [file pone.0222661.s003.txt]

model {
  y1[1:Q, 1:Q, 1:Q, 1:Q] ~ dmulti(p1[1:Q, 1:Q, 1:Q, 1:Q], n1)
  y2[1:Q, 1:Q, 1:Q, 1:Q] ~ dmulti(p2[1:Q, 1:Q, 1:Q, 1:Q], n2)
  y3[1:Q, 1:Q, 1:Q, 1:Q] ~ dmulti(p3[1:Q, 1:Q, 1:Q, 1:Q], n3)

  p1[1,1,1,1] <- Pi1*(SeId*SeIng+CovSe1)*(Secult*SePCR+CovSe2) + (1-Pi1)*((1-SpId)*(1-SpIng)+CovSp1)*((1-Spcult)*(1-SpPCR)+CovSp2)
  p1[1,1,1,2] <- Pi1*(SeId*SeIng+CovSe1)*((1-Secult)*SePCR-CovSe2) + (1-Pi1)*((1-SpId)*(1-SpIng)+CovSp1)*(Spcult*(1-SpPCR)-CovSp2)
  p1[1,1,2,1] <- Pi1*(SeId*SeIng+CovSe1)*(Secult*(1-SePCR)-CovSe2) + (1-Pi1)*((1-SpId)*(1-SpIng)+CovSp1)*((1-Spcult)*SpPCR-CovSp2)
  p1[1,1,2,2] <- Pi1*(SeId*SeIng+CovSe1)*((1-Secult)*(1-SePCR)+CovSe2) + (1-Pi1)*((1-SpId)*(1-SpIng)+CovSp1)*(Spcult*SpPCR+CovSp2)
  p1[1,2,1,1] <- Pi1*(SeId*(1-SeIng)-CovSe1)*(Secult*SePCR+CovSe2) + (1-Pi1)*((1-SpId)*SpIng-CovSp1)*((1-Spcult)*(1-SpPCR)+CovSp2)
  p1[1,2,1,2] <- Pi1*(SeId*(1-SeIng)-CovSe1)*((1-Secult)*SePCR-CovSe2) + (1-Pi1)*((1-SpId)*SpIng-CovSp1)*(Spcult*(1-SpPCR)-CovSp2)
  p1[1,2,2,1] <- Pi1*(SeId*(1-SeIng)-CovSe1)*(Secult*(1-SePCR)-CovSe2) + (1-Pi1)*((1-SpId)*SpIng-CovSp1)*((1-Spcult)*SpPCR-CovSp2)
  p1[1,2,2,2] <- Pi1*(SeId*(1-SeIng)-CovSe1)*((1-Secult)*(1-SePCR)+CovSe2) + (1-Pi1)*((1-SpId)*SpIng-CovSp1)*(Spcult*SpPCR+CovSp2)
  p1[2,1,1,1] <- Pi1*((1-SeId)*SeIng-CovSe1)*(Secult*SePCR+CovSe2) + (1-Pi1)*(SpId*(1-SpIng)-CovSp1)*((1-Spcult)*(1-SpPCR)+CovSp2)
  p1[2,1,1,2] <- Pi1*((1-SeId)*SeIng-CovSe1)*((1-Secult)*SePCR-CovSe2) + (1-Pi1)*(SpId*(1-SpIng)-CovSp1)*(Spcult*(1-SpPCR)-CovSp2)
  p1[2,1,2,1] <- Pi1*((1-SeId)*SeIng-CovSe1)*(Secult*(1-SePCR)-CovSe2) + (1-Pi1)*(SpId*(1-SpIng)-CovSp1)*((1-Spcult)*SpPCR-CovSp2)
  p1[2,1,2,2] <- Pi1*((1-SeId)*SeIng-CovSe1)*((1-Secult)*(1-SePCR)+CovSe2) + (1-Pi1)*(SpId*(1-SpIng)-CovSp1)*(Spcult*SpPCR+CovSp2)
  p1[2,2,1,1] <- Pi1*((1-SeId)*(1-SeIng)+CovSe1)*(Secult*SePCR+CovSe2) + (1-Pi1)*(SpId*SpIng+CovSp1)*((1-Spcult)*(1-SpPCR)+CovSp2)
  p1[2,2,1,2] <- Pi1*((1-SeId)*(1-SeIng)+CovSe1)*((1-Secult)*SePCR-CovSe2) + (1-Pi1)*(SpId*SpIng+CovSp1)*(Spcult*(1-SpPCR)-CovSp2)
  p1[2,2,2,1] <- Pi1*((1-SeId)*(1-SeIng)+CovSe1)*(Secult*(1-SePCR)-CovSe2) + (1-Pi1)*(SpId*SpIng+CovSp1)*((1-Spcult)*SpPCR-CovSp2)
  p1[2,2,2,2] <- Pi1*((1-SeId)*(1-SeIng)+CovSe1)*((1-Secult)*(1-SePCR)+CovSe2) + (1-Pi1)*(SpId*SpIng+CovSp1)*(Spcult*SpPCR+CovSp2)

  p2[1,1,1,1] <- Pi2*(SeId*SeIng+CovSe1)*(Secult*SePCR+CovSe2) + (1-Pi2)*((1-SpId)*(1-SpIng)+CovSp1)*((1-Spcult)*(1-SpPCR)+CovSp2)
  p2[1,1,1,2] <- Pi2*(SeId*SeIng+CovSe1)*((1-Secult)*SePCR-CovSe2) + (1-Pi2)*((1-SpId)*(1-SpIng)+CovSp1)*(Spcult*(1-SpPCR)-CovSp2)
  p2[1,1,2,1] <- Pi2*(SeId*SeIng+CovSe1)*(Secult*(1-SePCR)-CovSe2) + (1-Pi2)*((1-SpId)*(1-SpIng)+CovSp1)*((1-Spcult)*SpPCR-CovSp2)
  p2[1,1,2,2] <- Pi2*(SeId*SeIng+CovSe1)*((1-Secult)*(1-SePCR)+CovSe2) + (1-Pi2)*((1-SpId)*(1-SpIng)+CovSp1)*(Spcult*SpPCR+CovSp2)
  p2[1,2,1,1] <- Pi2*(SeId*(1-SeIng)-CovSe1)*(Secult*SePCR+CovSe2) + (1-Pi2)*((1-SpId)*SpIng-CovSp1)*((1-Spcult)*(1-SpPCR)+CovSp2)
  p2[1,2,1,2] <- Pi2*(SeId*(1-SeIng)-CovSe1)*((1-Secult)*SePCR-CovSe2) + (1-Pi2)*((1-SpId)*SpIng-CovSp1)*(Spcult*(1-SpPCR)-CovSp2)
  p2[1,2,2,1] <- Pi2*(SeId*(1-SeIng)-CovSe1)*(Secult*(1-SePCR)-CovSe2) + (1-Pi2)*((1-SpId)*SpIng-CovSp1)*((1-Spcult)*SpPCR-CovSp2)
  p2[1,2,2,2] <- Pi2*(SeId*(1-SeIng)-CovSe1)*((1-Secult)*(1-SePCR)+CovSe2) + (1-Pi2)*((1-SpId)*SpIng-CovSp1)*(Spcult*SpPCR+CovSp2)
  p2[2,1,1,1] <- Pi2*((1-SeId)*SeIng-CovSe1)*(Secult*SePCR+CovSe2) + (1-Pi2)*(SpId*(1-SpIng)-CovSp1)*((1-Spcult)*(1-SpPCR)+CovSp2)
  p2[2,1,1,2] <- Pi2*((1-SeId)*SeIng-CovSe1)*((1-Secult)*SePCR-CovSe2) + (1-Pi2)*(SpId*(1-SpIng)-CovSp1)*(Spcult*(1-SpPCR)-CovSp2)
  p2[2,1,2,1] <- Pi2*((1-SeId)*SeIng-CovSe1)*(Secult*(1-SePCR)-CovSe2) + (1-Pi2)*(SpId*(1-SpIng)-CovSp1)*((1-Spcult)*SpPCR-CovSp2)
  p2[2,1,2,2] <- Pi2*((1-SeId)*SeIng-CovSe1)*((1-Secult)*(1-SePCR)+CovSe2) + (1-Pi2)*(SpId*(1-SpIng)-CovSp1)*(Spcult*SpPCR+CovSp2)
  p2[2,2,1,1] <- Pi2*((1-SeId)*(1-SeIng)+CovSe1)*(Secult*SePCR+CovSe2) + (1-Pi2)*(SpId*SpIng+CovSp1)*((1-Spcult)*(1-SpPCR)+CovSp2)
  p2[2,2,1,2] <- Pi2*((1-SeId)*(1-SeIng)+CovSe1)*((1-Secult)*SePCR-CovSe2) + (1-Pi2)*(SpId*SpIng+CovSp1)*(Spcult*(1-SpPCR)-CovSp2)
  p2[2,2,2,1] <- Pi2*((1-SeId)*(1-SeIng)+CovSe1)*(Secult*(1-SePCR)-CovSe2) + (1-Pi2)*(SpId*SpIng+CovSp1)*((1-Spcult)*SpPCR-CovSp2)
  p2[2,2,2,2] <- Pi2*((1-SeId)*(1-SeIng)+CovSe1)*((1-Secult)*(1-SePCR)+CovSe2) + (1-Pi2)*(SpId*SpIng+CovSp1)*(Spcult*SpPCR+CovSp2)


  p3[1,1,1,1] <- Pi3*(SeId*SeIng+CovSe1)*(Secult*SePCR+CovSe2) + (1-Pi3)*((1-SpId)*(1-SpIng)+CovSp1)*((1-Spcult)*(1-SpPCR)+CovSp2)
  p3[1,1,1,2] <- Pi3*(SeId*SeIng+CovSe1)*((1-Secult)*SePCR-CovSe2) + (1-Pi3)*((1-SpId)*(1-SpIng)+CovSp1)*(Spcult*(1-SpPCR)-CovSp2)
  p3[1,1,2,1] <- Pi3*(SeId*SeIng+CovSe1)*(Secult*(1-SePCR)-CovSe2) + (1-Pi3)*((1-SpId)*(1-SpIng)+CovSp1)*((1-Spcult)*SpPCR-CovSp2)
  p3[1,1,2,2] <- Pi3*(SeId*SeIng+CovSe1)*((1-Secult)*(1-SePCR)+CovSe2) + (1-Pi3)*((1-SpId)*(1-SpIng)+CovSp1)*(Spcult*SpPCR+CovSp2)
  p3[1,2,1,1] <- Pi3*(SeId*(1-SeIng)-CovSe1)*(Secult*SePCR+CovSe2) + (1-Pi3)*((1-SpId)*SpIng-CovSp1)*((1-Spcult)*(1-SpPCR)+CovSp2)
  p3[1,2,1,2] <- Pi3*(SeId*(1-SeIng)-CovSe1)*((1-Secult)*SePCR-CovSe2) + (1-Pi3)*((1-SpId)*SpIng-CovSp1)*(Spcult*(1-SpPCR)-CovSp2)
  p3[1,2,2,1] <- Pi3*(SeId*(1-SeIng)-CovSe1)*(Secult*(1-SePCR)-CovSe2) + (1-Pi3)*((1-SpId)*SpIng-CovSp1)*((1-Spcult)*SpPCR-CovSp2)
  p3[1,2,2,2] <- Pi3*(SeId*(1-SeIng)-CovSe1)*((1-Secult)*(1-SePCR)+CovSe2) + (1-Pi3)*((1-SpId)*SpIng-CovSp1)*(Spcult*SpPCR+CovSp2)
  p3[2,1,1,1] <- Pi3*((1-SeId)*SeIng-CovSe1)*(Secult*SePCR+CovSe2) + (1-Pi3)*(SpId*(1-SpIng)-CovSp1)*((1-Spcult)*(1-SpPCR)+CovSp2)
  p3[2,1,1,2] <- Pi3*((1-SeId)*SeIng-CovSe1)*((1-Secult)*SePCR-CovSe2) + (1-Pi3)*(SpId*(1-SpIng)-CovSp1)*(Spcult*(1-SpPCR)-CovSp2)
  p3[2,1,2,1] <- Pi3*((1-SeId)*SeIng-CovSe1)*(Secult*(1-SePCR)-CovSe2) + (1-Pi3)*(SpId*(1-SpIng)-CovSp1)*((1-Spcult)*SpPCR-CovSp2)
  p3[2,1,2,2] <- Pi3*((1-SeId)*SeIng-CovSe1)*((1-Secult)*(1-SePCR)+CovSe2) + (1-Pi3)*(SpId*(1-SpIng)-CovSp1)*(Spcult*SpPCR+CovSp2)
  p3[2,2,1,1] <- Pi3*((1-SeId)*(1-SeIng)+CovSe1)*(Secult*SePCR+CovSe2) + (1-Pi3)*(SpId*SpIng+CovSp1)*((1-Spcult)*(1-SpPCR)+CovSp2)
  p3[2,2,1,2] <- Pi3*((1-SeId)*(1-SeIng)+CovSe1)*((1-Secult)*SePCR-CovSe2) + (1-Pi3)*(SpId*SpIng+CovSp1)*(Spcult*(1-SpPCR)-CovSp2)
  p3[2,2,2,1] <- Pi3*((1-SeId)*(1-SeIng)+CovSe1)*(Secult*(1-SePCR)-CovSe2) + (1-Pi3)*(SpId*SpIng+CovSp1)*((1-Spcult)*SpPCR-CovSp2)
  p3[2,2,2,2] <- Pi3*((1-SeId)*(1-SeIng)+CovSe1)*((1-Secult)*(1-SePCR)+CovSe2) + (1-Pi3)*(SpId*SpIng+CovSp1)*(Spcult*SpPCR+CovSp2)

  
  

  maxcovSe1 <- min(SeId*(1-SeIng),SeIng*(1-SeId)) 
  CovSe1 ~ dunif(0,maxcovSe1)
  maxcovSp1 <- min(SpId*(1-SpIng),SpIng*(1-SpId))
  CovSp1 ~ dunif(0,maxcovSp1)
  maxcovSe2 <- min(Secult*(1-SePCR),SePCR*(1-Secult))
  CovSe2 ~ dunif(0, maxcovSe2) 
  CovSp2 <-0

  rhoSeIdIng <- CovSe1/sqrt(SeId*SeIng*(1-SeId)*(1-SeIng))
  rhoSpIdIng <- CovSp1/sqrt(SpId*SpIng*(1-SpId)*(1-SpIng))
  rhoSePCRcult <- CovSe2/sqrt(SePCR*Secult*(1-SePCR)*(1-Secult))

  SeId~ dbeta(1,1)
  SpId~ dbeta(1,1)
  SeIng~dbeta(27.3,7.7)
  SpIng~dbeta(1,1)
  Spmax <- min(SpId,SpIng)
  SePCR~dbeta(1,1)
  SpPCR~dunif(0,Spmax)
  Secult~dbeta(1,1)
  Spcult <- 1

  Pi1~dbeta(1,1)
  Pi2~dbeta(1,1)
  Pi3~dbeta(1,1)
}
