# Supplementary material for: Tuberculosis in the wild boar: Frequentist and Bayesian estimations of diagnostic test parameters when Mycobacterium bovis is present in wild boars but at low prevalence
Source: PLoS One. 2019 Sep 24;14(9):e0222661. doi: 10.1371/journal.pone.0222661 (PMC6759143; doi:10.1371/journal.pone.0222661)
Supplement: S2 Text — (TXT) [file pone.0222661.s004.txt]

model {
  y1[1:Q, 1:Q, 1:Q, 1:Q, 1:Q] ~ dmulti(p1[1:Q, 1:Q, 1:Q, 1:Q, 1:Q], n1)
  y2[1:Q, 1:Q, 1:Q, 1:Q, 1:Q] ~ dmulti(p2[1:Q, 1:Q, 1:Q, 1:Q, 1:Q], n2)

  p1[1,1,1,1,1] <- Pi1*(SeId*SeIng+covSe1)*Sevac*(Secult*SePCR+covSe2) + (1-Pi1)*((1-SpId)*(1-SpIng)+covSp1)*(1-Spvac)*((1-Spcult)*(1-SpPCR)+covSp2)
  p1[1,1,1,1,2] <- Pi1*(SeId*SeIng+covSe1)*Sevac*((1-Secult)*SePCR-covSe2) + (1-Pi1)*((1-SpId)*(1-SpIng)+covSp1)*(1-Spvac)*(Spcult*(1-SpPCR)-covSp2)
  p1[1,1,1,2,1] <- Pi1*(SeId*SeIng+covSe1)*Sevac*(Secult*(1-SePCR)-covSe2) + (1-Pi1)*((1-SpId)*(1-SpIng)+covSp1)*(1-Spvac)*((1-Spcult)*SpPCR-covSp2)
  p1[1,1,1,2,2] <- Pi1*(SeId*SeIng+covSe1)*Sevac*((1-Secult)*(1-SePCR)+covSe2) + (1-Pi1)*((1-SpId)*(1-SpIng)+covSp1)*(1-Spvac)*(Spcult*SpPCR+covSp2)
  p1[1,1,2,1,1] <- Pi1*(SeId*SeIng+covSe1)*(1-Sevac)*(Secult*SePCR+covSe2) + (1-Pi1)*((1-SpId)*(1-SpIng)+covSp1)*(Spvac)*((1-Spcult)*(1-SpPCR)+covSp2)
  p1[1,1,2,1,2] <- Pi1*(SeId*SeIng+covSe1)*(1-Sevac)*((1-Secult)*SePCR-covSe2) + (1-Pi1)*((1-SpId)*(1-SpIng)+covSp1)*(Spvac)*(Spcult*(1-SpPCR)-covSp2)
  p1[1,1,2,2,1] <- Pi1*(SeId*SeIng+covSe1)*(1-Sevac)*(Secult*(1-SePCR)-covSe2) + (1-Pi1)*((1-SpId)*(1-SpIng)+covSp1)*(Spvac)*((1-Spcult)*SpPCR-covSp2)
  p1[1,1,2,2,2] <- Pi1*(SeId*SeIng+covSe1)*(1-Sevac)*((1-Secult)*(1-SePCR)+covSe2) + (1-Pi1)*((1-SpId)*(1-SpIng)+covSp1)*(Spvac)*(Spcult*SpPCR+covSp2)
  p1[1,2,1,1,1] <- Pi1*(SeId*(1-SeIng)-covSe1)*Sevac*(Secult*SePCR+covSe2) + (1-Pi1)*((1-SpId)*SpIng-covSp1)*(1-Spvac)*((1-Spcult)*(1-SpPCR)+covSp2)
  p1[1,2,1,1,2] <- Pi1*(SeId*(1-SeIng)-covSe1)*Sevac*((1-Secult)*SePCR-covSe2) + (1-Pi1)*((1-SpId)*SpIng-covSp1)*(1-Spvac)*(Spcult*(1-SpPCR)-covSp2)
  p1[1,2,1,2,1] <- Pi1*(SeId*(1-SeIng)-covSe1)*Sevac*(Secult*(1-SePCR)-covSe2) + (1-Pi1)*((1-SpId)*SpIng-covSp1)*(1-Spvac)*((1-Spcult)*SpPCR-covSp2)
  p1[1,2,1,2,2] <- Pi1*(SeId*(1-SeIng)-covSe1)*Sevac*((1-Secult)*(1-SePCR)+covSe2) + (1-Pi1)*((1-SpId)*SpIng-covSp1)*(1-Spvac)*(Spcult*SpPCR+covSp2)
  p1[1,2,2,1,1] <- Pi1*(SeId*(1-SeIng)-covSe1)*(1-Sevac)*(Secult*SePCR+covSe2) + (1-Pi1)*((1-SpId)*SpIng-covSp1)*(Spvac)*((1-Spcult)*(1-SpPCR)+covSp2)
  p1[1,2,2,1,2] <- Pi1*(SeId*(1-SeIng)-covSe1)*(1-Sevac)*((1-Secult)*SePCR-covSe2) + (1-Pi1)*((1-SpId)*SpIng-covSp1)*(Spvac)*(Spcult*(1-SpPCR)-covSp2)
  p1[1,2,2,2,1] <- Pi1*(SeId*(1-SeIng)-covSe1)*(1-Sevac)*(Secult*(1-SePCR)-covSe2) + (1-Pi1)*((1-SpId)*SpIng-covSp1)*(Spvac)*((1-Spcult)*SpPCR-covSp2)
  p1[1,2,2,2,2] <- Pi1*(SeId*(1-SeIng)-covSe1)*(1-Sevac)*((1-Secult)*(1-SePCR)+covSe2) + (1-Pi1)*((1-SpId)*SpIng-covSp1)*(Spvac)*(Spcult*SpPCR+covSp2)
  p1[2,1,1,1,1] <- Pi1*((1-SeId)*SeIng-covSe1)*Sevac*(Secult*SePCR+covSe2) + (1-Pi1)*(SpId*(1-SpIng)-covSp1)*(1-Spvac)*((1-Spcult)*(1-SpPCR)+covSp2)
  p1[2,1,1,1,2] <- Pi1*((1-SeId)*SeIng-covSe1)*Sevac*((1-Secult)*SePCR-covSe2) + (1-Pi1)*(SpId*(1-SpIng)-covSp1)*(1-Spvac)*(Spcult*(1-SpPCR)-covSp2)
  p1[2,1,1,2,1] <- Pi1*((1-SeId)*SeIng-covSe1)*Sevac*(Secult*(1-SePCR)-covSe2) + (1-Pi1)*(SpId*(1-SpIng)-covSp1)*(1-Spvac)*((1-Spcult)*SpPCR-covSp2)
  p1[2,1,1,2,2] <- Pi1*((1-SeId)*SeIng-covSe1)*Sevac*((1-Secult)*(1-SePCR)+covSe2) + (1-Pi1)*(SpId*(1-SpIng)-covSp1)*(1-Spvac)*(Spcult*SpPCR+covSp2)
  p1[2,1,2,1,1] <- Pi1*((1-SeId)*SeIng-covSe1)*(1-Sevac)*(Secult*SePCR+covSe2) + (1-Pi1)*(SpId*(1-SpIng)-covSp1)*Spvac*((1-Spcult)*(1-SpPCR)+covSp2)
  p1[2,1,2,1,2] <- Pi1*((1-SeId)*SeIng-covSe1)*(1-Sevac)*((1-Secult)*SePCR-covSe2) + (1-Pi1)*(SpId*(1-SpIng)-covSp1)*Spvac*(Spcult*(1-SpPCR)-covSp2)
  p1[2,1,2,2,1] <- Pi1*((1-SeId)*SeIng-covSe1)*(1-Sevac)*(Secult*(1-SePCR)-covSe2) + (1-Pi1)*(SpId*(1-SpIng)-covSp1)*Spvac*((1-Spcult)*SpPCR-covSp2)
  p1[2,1,2,2,2] <- Pi1*((1-SeId)*SeIng-covSe1)*(1-Sevac)*((1-Secult)*(1-SePCR)+covSe2) + (1-Pi1)*(SpId*(1-SpIng)-covSp1)*Spvac*(Spcult*SpPCR+covSp2)
  p1[2,2,1,1,1] <- Pi1*((1-SeId)*(1-SeIng)+covSe1)*Sevac*(Secult*SePCR+covSe2) + (1-Pi1)*(SpId*SpIng+covSp1)*(1-Spvac)*((1-Spcult)*(1-SpPCR)+covSp2)
  p1[2,2,1,1,2] <- Pi1*((1-SeId)*(1-SeIng)+covSe1)*Sevac*((1-Secult)*SePCR-covSe2) + (1-Pi1)*(SpId*SpIng+covSp1)*(1-Spvac)*(Spcult*(1-SpPCR)-covSp2)
  p1[2,2,1,2,1] <- Pi1*((1-SeId)*(1-SeIng)+covSe1)*Sevac*(Secult*(1-SePCR)-covSe2) + (1-Pi1)*(SpId*SpIng+covSp1)*(1-Spvac)*((1-Spcult)*SpPCR-covSp2)
  p1[2,2,1,2,2] <- Pi1*((1-SeId)*(1-SeIng)+covSe1)*Sevac*((1-Secult)*(1-SePCR)+covSe2) + (1-Pi1)*(SpId*SpIng+covSp1)*(1-Spvac)*(Spcult*SpPCR+covSp2)
  p1[2,2,2,1,1] <- Pi1*((1-SeId)*(1-SeIng)+covSe1)*(1-Sevac)*(Secult*SePCR+covSe2) + (1-Pi1)*(SpId*SpIng+covSp1)*Spvac*((1-Spcult)*(1-SpPCR)+covSp2)
  p1[2,2,2,1,2] <- Pi1*((1-SeId)*(1-SeIng)+covSe1)*(1-Sevac)*((1-Secult)*SePCR-covSe2) + (1-Pi1)*(SpId*SpIng+covSp1)*Spvac*(Spcult*(1-SpPCR)-covSp2)
  p1[2,2,2,2,1] <- Pi1*((1-SeId)*(1-SeIng)+covSe1)*(1-Sevac)*(Secult*(1-SePCR)-covSe2) + (1-Pi1)*(SpId*SpIng+covSp1)*Spvac*((1-Spcult)*SpPCR-covSp2)
  p1[2,2,2,2,2] <- Pi1*((1-SeId)*(1-SeIng)+covSe1)*(1-Sevac)*((1-Secult)*(1-SePCR)+covSe2) + (1-Pi1)*(SpId*SpIng+covSp1)*Spvac*(Spcult*SpPCR+covSp2)

  
  p2[1,1,1,1,1] <- Pi2*(SeId*SeIng+covSe1)*Sevac*(Secult*SePCR+covSe2) + (1-Pi2)*((1-SpId)*(1-SpIng)+covSp1)*(1-Spvac)*((1-Spcult)*(1-SpPCR)+covSp2)
  p2[1,1,1,1,2] <- Pi2*(SeId*SeIng+covSe1)*Sevac*((1-Secult)*SePCR-covSe2) + (1-Pi2)*((1-SpId)*(1-SpIng)+covSp1)*(1-Spvac)*(Spcult*(1-SpPCR)-covSp2)
  p2[1,1,1,2,1] <- Pi2*(SeId*SeIng+covSe1)*Sevac*(Secult*(1-SePCR)-covSe2) + (1-Pi2)*((1-SpId)*(1-SpIng)+covSp1)*(1-Spvac)*((1-Spcult)*SpPCR-covSp2)
  p2[1,1,1,2,2] <- Pi2*(SeId*SeIng+covSe1)*Sevac*((1-Secult)*(1-SePCR)+covSe2) + (1-Pi2)*((1-SpId)*(1-SpIng)+covSp1)*(1-Spvac)*(Spcult*SpPCR+covSp2)
  p2[1,1,2,1,1] <- Pi2*(SeId*SeIng+covSe1)*(1-Sevac)*(Secult*SePCR+covSe2) + (1-Pi2)*((1-SpId)*(1-SpIng)+covSp1)*(Spvac)*((1-Spcult)*(1-SpPCR)+covSp2)
  p2[1,1,2,1,2] <- Pi2*(SeId*SeIng+covSe1)*(1-Sevac)*((1-Secult)*SePCR-covSe2) + (1-Pi2)*((1-SpId)*(1-SpIng)+covSp1)*(Spvac)*(Spcult*(1-SpPCR)-covSp2)
  p2[1,1,2,2,1] <- Pi2*(SeId*SeIng+covSe1)*(1-Sevac)*(Secult*(1-SePCR)-covSe2) + (1-Pi2)*((1-SpId)*(1-SpIng)+covSp1)*(Spvac)*((1-Spcult)*SpPCR-covSp2)
  p2[1,1,2,2,2] <- Pi2*(SeId*SeIng+covSe1)*(1-Sevac)*((1-Secult)*(1-SePCR)+covSe2) + (1-Pi2)*((1-SpId)*(1-SpIng)+covSp1)*(Spvac)*(Spcult*SpPCR+covSp2)
  p2[1,2,1,1,1] <- Pi2*(SeId*(1-SeIng)-covSe1)*Sevac*(Secult*SePCR+covSe2) + (1-Pi2)*((1-SpId)*SpIng-covSp1)*(1-Spvac)*((1-Spcult)*(1-SpPCR)+covSp2)
  p2[1,2,1,1,2] <- Pi2*(SeId*(1-SeIng)-covSe1)*Sevac*((1-Secult)*SePCR-covSe2) + (1-Pi2)*((1-SpId)*SpIng-covSp1)*(1-Spvac)*(Spcult*(1-SpPCR)-covSp2)
  p2[1,2,1,2,1] <- Pi2*(SeId*(1-SeIng)-covSe1)*Sevac*(Secult*(1-SePCR)-covSe2) + (1-Pi2)*((1-SpId)*SpIng-covSp1)*(1-Spvac)*((1-Spcult)*SpPCR-covSp2)
  p2[1,2,1,2,2] <- Pi2*(SeId*(1-SeIng)-covSe1)*Sevac*((1-Secult)*(1-SePCR)+covSe2) + (1-Pi2)*((1-SpId)*SpIng-covSp1)*(1-Spvac)*(Spcult*SpPCR+covSp2)
  p2[1,2,2,1,1] <- Pi2*(SeId*(1-SeIng)-covSe1)*(1-Sevac)*(Secult*SePCR+covSe2) + (1-Pi2)*((1-SpId)*SpIng-covSp1)*(Spvac)*((1-Spcult)*(1-SpPCR)+covSp2)
  p2[1,2,2,1,2] <- Pi2*(SeId*(1-SeIng)-covSe1)*(1-Sevac)*((1-Secult)*SePCR-covSe2) + (1-Pi2)*((1-SpId)*SpIng-covSp1)*(Spvac)*(Spcult*(1-SpPCR)-covSp2)
  p2[1,2,2,2,1] <- Pi2*(SeId*(1-SeIng)-covSe1)*(1-Sevac)*(Secult*(1-SePCR)-covSe2) + (1-Pi2)*((1-SpId)*SpIng-covSp1)*(Spvac)*((1-Spcult)*SpPCR-covSp2)
  p2[1,2,2,2,2] <- Pi2*(SeId*(1-SeIng)-covSe1)*(1-Sevac)*((1-Secult)*(1-SePCR)+covSe2) + (1-Pi2)*((1-SpId)*SpIng-covSp1)*(Spvac)*(Spcult*SpPCR+covSp2)
  p2[2,1,1,1,1] <- Pi2*((1-SeId)*SeIng-covSe1)*Sevac*(Secult*SePCR+covSe2) + (1-Pi2)*(SpId*(1-SpIng)-covSp1)*(1-Spvac)*((1-Spcult)*(1-SpPCR)+covSp2)
  p2[2,1,1,1,2] <- Pi2*((1-SeId)*SeIng-covSe1)*Sevac*((1-Secult)*SePCR-covSe2) + (1-Pi2)*(SpId*(1-SpIng)-covSp1)*(1-Spvac)*(Spcult*(1-SpPCR)-covSp2)
  p2[2,1,1,2,1] <- Pi2*((1-SeId)*SeIng-covSe1)*Sevac*(Secult*(1-SePCR)-covSe2) + (1-Pi2)*(SpId*(1-SpIng)-covSp1)*(1-Spvac)*((1-Spcult)*SpPCR-covSp2)
  p2[2,1,1,2,2] <- Pi2*((1-SeId)*SeIng-covSe1)*Sevac*((1-Secult)*(1-SePCR)+covSe2) + (1-Pi2)*(SpId*(1-SpIng)-covSp1)*(1-Spvac)*(Spcult*SpPCR+covSp2)
  p2[2,1,2,1,1] <- Pi2*((1-SeId)*SeIng-covSe1)*(1-Sevac)*(Secult*SePCR+covSe2) + (1-Pi2)*(SpId*(1-SpIng)-covSp1)*Spvac*((1-Spcult)*(1-SpPCR)+covSp2)
  p2[2,1,2,1,2] <- Pi2*((1-SeId)*SeIng-covSe1)*(1-Sevac)*((1-Secult)*SePCR-covSe2) + (1-Pi2)*(SpId*(1-SpIng)-covSp1)*Spvac*(Spcult*(1-SpPCR)-covSp2)
  p2[2,1,2,2,1] <- Pi2*((1-SeId)*SeIng-covSe1)*(1-Sevac)*(Secult*(1-SePCR)-covSe2) + (1-Pi2)*(SpId*(1-SpIng)-covSp1)*Spvac*((1-Spcult)*SpPCR-covSp2)
  p2[2,1,2,2,2] <- Pi2*((1-SeId)*SeIng-covSe1)*(1-Sevac)*((1-Secult)*(1-SePCR)+covSe2) + (1-Pi2)*(SpId*(1-SpIng)-covSp1)*Spvac*(Spcult*SpPCR+covSp2)
  p2[2,2,1,1,1] <- Pi2*((1-SeId)*(1-SeIng)+covSe1)*Sevac*(Secult*SePCR+covSe2) + (1-Pi2)*(SpId*SpIng+covSp1)*(1-Spvac)*((1-Spcult)*(1-SpPCR)+covSp2)
  p2[2,2,1,1,2] <- Pi2*((1-SeId)*(1-SeIng)+covSe1)*Sevac*((1-Secult)*SePCR-covSe2) + (1-Pi2)*(SpId*SpIng+covSp1)*(1-Spvac)*(Spcult*(1-SpPCR)-covSp2)
  p2[2,2,1,2,1] <- Pi2*((1-SeId)*(1-SeIng)+covSe1)*Sevac*(Secult*(1-SePCR)-covSe2) + (1-Pi2)*(SpId*SpIng+covSp1)*(1-Spvac)*((1-Spcult)*SpPCR-covSp2)
  p2[2,2,1,2,2] <- Pi2*((1-SeId)*(1-SeIng)+covSe1)*Sevac*((1-Secult)*(1-SePCR)+covSe2) + (1-Pi2)*(SpId*SpIng+covSp1)*(1-Spvac)*(Spcult*SpPCR+covSp2)
  p2[2,2,2,1,1] <- Pi2*((1-SeId)*(1-SeIng)+covSe1)*(1-Sevac)*(Secult*SePCR+covSe2) + (1-Pi2)*(SpId*SpIng+covSp1)*Spvac*((1-Spcult)*(1-SpPCR)+covSp2)
  p2[2,2,2,1,2] <- Pi2*((1-SeId)*(1-SeIng)+covSe1)*(1-Sevac)*((1-Secult)*SePCR-covSe2) + (1-Pi2)*(SpId*SpIng+covSp1)*Spvac*(Spcult*(1-SpPCR)-covSp2)
  p2[2,2,2,2,1] <- Pi2*((1-SeId)*(1-SeIng)+covSe1)*(1-Sevac)*(Secult*(1-SePCR)-covSe2) + (1-Pi2)*(SpId*SpIng+covSp1)*Spvac*((1-Spcult)*SpPCR-covSp2)
  p2[2,2,2,2,2] <- Pi2*((1-SeId)*(1-SeIng)+covSe1)*(1-Sevac)*((1-Secult)*(1-SePCR)+covSe2) + (1-Pi2)*(SpId*SpIng+covSp1)*Spvac*(Spcult*SpPCR+covSp2)


 maxcovSe1 <- min(SeId*(1-SeIng),SeIng*(1-SeId)) 
 covSe1 ~ dunif(0,maxcovSe1)
 maxcovSp1 <- min(SpId*(1-SpIng),SpIng*(1-SpId))
 covSp1 ~ dunif(0,maxcovSp1)
 maxcovSe2 <- min(Secult*(1-SePCR),SePCR*(1-Secult))
 covSe2 ~ dunif(0, maxcovSe2) 
 covSp2 <-0

 rhoSeIdIng <- covSe1/sqrt(SeId*SeIng*(1-SeId)*(1-SeIng))
 rhoSpIdIng <- covSp1/sqrt(SpId*SpIng*(1-SpId)*(1-SpIng))
 rhoSePCRcult <- covSe2/sqrt(SePCR*Secult*(1-SePCR)*(1-Secult))

  SeId~ dbeta(1,1)
  SpId~ dbeta(1,1)
  SeIng~dbeta(27.3,7.7)
  SpIng~dbeta(1,1)
  Spmax <- min(SpId,SpIng)
  Sevac~dbeta(1,1)
  Spvac~dunif(0,Spmax)
  SePCR~dbeta(1,1)
  SpPCR~dunif(0,Spmax)
  Secult~dbeta(1,1)
  Spcult <- 1

  Pi1~dbeta(1,1)
  Pi2~dbeta(1,1)
}
